# Supplementary material for: Naoxintong Capsule Inhibits the Development of Cardiovascular Pathological Changes in Bama Minipig Through Improving Gut Microbiota
Source: Front Pharmacol. 2019 Oct 3;10:1128. doi: 10.3389/fphar.2019.01128 (PMC6785636; doi:10.3389/fphar.2019.01128)
Supplement: Supplementary file 2 [file DataSheet_1.zip]

Archive with 1 entries (1 files):
- Dynamic changes bubble chart in parameters with time.swf
